# Supplementary material for: Value-Based Healthcare as a Competitive Strategy—A Multi-Stakeholder Perception Analysis in Portuguese Healthcare
Source: J Mark Access Health Policy. 2025 Sep 2;13(3):44. doi: 10.3390/jmahp13030044 (PMC12452736; doi:10.3390/jmahp13030044)
Supplement: Supplementary file 1 [file jmahp-13-00044-s001.zip]

Archive with 1 entries (1 files):
- jmahp-3711249-supplementary.pdf
